# Supplementary material for: Characterizing the prognostic and therapeutic value of necroptosis in sarcoma based on necroptosis subtypes
Source: Front Genet. 2022 Sep 27;13:980209. doi: 10.3389/fgene.2022.980209 (PMC9552825; doi:10.3389/fgene.2022.980209)
Supplement: Supplementary file 3 [file Table3.XLSX]

## Sheet: Supplementary Table 2
id	HR	HR.95L	HR.95H	pvalue
ARHGAP30	0.752449	0.631018	0.897249	0.00153823
LCP2	0.798061	0.663105	0.960482	0.0170072
BIN2	0.711239	0.568159	0.89035	0.00294493
ITGAL	0.784401	0.64507	0.953827	0.0149438
CXCR6	0.676445	0.512067	0.893592	0.00592271
IL10RA	0.823674	0.705832	0.961191	0.0138
VAV1	0.770289	0.643095	0.922641	0.00459157
CD2	0.825361	0.720802	0.945088	0.00548385
CTSS	0.817305	0.715495	0.933603	0.00295741
PTPN6	0.775263	0.64984	0.924893	0.00469722
TMC8	0.736093	0.581739	0.931403	0.0107167
CORO1A	0.812111	0.697867	0.945057	0.00713436
CCL5	0.873503	0.787327	0.969111	0.0107098
CD37	0.806041	0.676543	0.960327	0.0158225
CD3E	0.83431	0.714617	0.97405	0.0218635
SLAMF6	0.762354	0.598667	0.970796	0.0277856
DOCK2	0.728495	0.58317	0.910034	0.00526434
NKG7	0.866405	0.770753	0.973929	0.0162813
AOAH	0.822825	0.698547	0.969213	0.0195813
CD48	0.752179	0.632972	0.893837	0.00121732
MS4A6A	0.872971	0.772254	0.986823	0.0298525
CD53	0.858005	0.758845	0.970122	0.0145229
HLA-DMB	0.852318	0.744831	0.975317	0.0201602
LCK	0.779901	0.630421	0.964825	0.0220326
BATF	0.817931	0.703584	0.950863	0.00890365
CASP1	0.81251	0.670124	0.985151	0.0346729
TNFAIP8L2	0.834726	0.710938	0.980069	0.0273989
CXCR3	0.724698	0.583134	0.900629	0.00368656
MYO1F	0.733949	0.600958	0.896369	0.00242492
P2RY13	0.66336	0.517151	0.850905	0.00123393
AMICA1	0.702199	0.561963	0.87743	0.00186877
IL2RG	0.814292	0.696427	0.952105	0.0100181
MAP4K1	0.658621	0.510935	0.848997	0.00126591
DENND2D	0.756932	0.597455	0.958978	0.021057
PSMB10	0.741705	0.600784	0.915682	0.00544777
GIMAP4	0.814171	0.697025	0.951005	0.00949291
PRF1	0.780961	0.661013	0.922676	0.00366238
CD5	0.704209	0.542478	0.914156	0.00843473
PTAFR	0.776718	0.638674	0.944598	0.0113791
IRF8	0.779647	0.650578	0.934321	0.00702428
TBC1D10C	0.675551	0.524886	0.869463	0.00231602
WAS	0.816682	0.705635	0.945204	0.00661355
HCST	0.857224	0.760295	0.966511	0.0118579
HCK	0.859412	0.747366	0.988256	0.0335276
GBP4	0.842036	0.720874	0.983563	0.0300789
KLRB1	0.737215	0.583115	0.932039	0.0108275
CST7	0.858577	0.751719	0.980624	0.0245448
LAIR1	0.814957	0.689196	0.963666	0.0167225
CECR1	0.710197	0.601863	0.838031	5.06913e-05
CD8A	0.847922	0.725712	0.990712	0.0377574
HLA-DMA	0.843979	0.747231	0.953253	0.00632094
BTK	0.728187	0.575649	0.921145	0.00817291
LTB	0.755098	0.640012	0.890879	0.000870052
IGSF6	0.798271	0.666535	0.956044	0.0143466
LST1	0.810074	0.690376	0.950526	0.00982438
MPEG1	0.820635	0.713497	0.943861	0.00561608
LGALS9	0.826247	0.708935	0.962972	0.0145699
ALOX5	0.781233	0.650557	0.938159	0.00820568
CTSW	0.805525	0.680533	0.953474	0.0119455
GZMA	0.856227	0.758396	0.966678	0.0121617
FYB	0.818142	0.675093	0.991502	0.040658
DOK2	0.829035	0.713223	0.963653	0.0145971
ITGB2	0.882998	0.783752	0.994812	0.0408087
ARHGAP9	0.815767	0.668794	0.995038	0.0445326
HMHA1	0.702498	0.57276	0.861623	0.000699756
EVI2B	0.836999	0.721339	0.971205	0.0190251
LY86	0.83391	0.717661	0.96899	0.0177294
CD38	0.763898	0.587015	0.99408	0.045054
IL2RB	0.768735	0.632341	0.934549	0.00830938
GIMAP7	0.760714	0.650223	0.889981	0.000636535
PILRA	0.794782	0.661307	0.955198	0.0143407
PTPN7	0.769138	0.597812	0.989564	0.0411954
NCF4	0.843704	0.734777	0.968778	0.0159653
CD3D	0.84724	0.727084	0.987252	0.0336387
CD74	0.878487	0.793961	0.972012	0.0120759
PARVG	0.769212	0.612663	0.965763	0.0238196
GZMH	0.820985	0.692049	0.973943	0.0236444
SLC15A3	0.748097	0.615972	0.908563	0.00342155
CCR5	0.774456	0.610404	0.9826	0.0353352
LRRC25	0.80502	0.68774	0.9423	0.00693916
CLEC10A	0.685086	0.572205	0.820235	3.83584e-05
HLA-DPB1	0.857256	0.764899	0.960765	0.00809324
FGD3	0.732924	0.57876	0.928154	0.00991569
ITGAM	0.81634	0.686815	0.970292	0.0213295
SELL	0.738938	0.607943	0.898159	0.0023753
CD6	0.759952	0.586191	0.985219	0.0382295
SH2D1A	0.764642	0.603182	0.969322	0.0265935
HLA-E	0.778758	0.649332	0.933981	0.00700786
SYK	0.79303	0.66548	0.945028	0.00954364
SELPLG	0.814249	0.700104	0.947005	0.00766347
UBE2L6	0.731205	0.582783	0.917425	0.00684077
HLA-DPA1	0.878681	0.787959	0.979848	0.020013
LCP1	0.857851	0.755841	0.973629	0.0176101
HLA-DRA	0.88572	0.805885	0.973464	0.011802
GIMAP6	0.763027	0.63103	0.922634	0.00525676
CD52	0.838117	0.729896	0.962384	0.0122969
ACSL5	0.806935	0.65494	0.994203	0.0439508
NPL	0.810909	0.671448	0.979335	0.0294933
MFNG	0.700623	0.573193	0.856382	0.000513413
INPP5D	0.767612	0.620617	0.949422	0.0147475
GZMM	0.781142	0.625309	0.975809	0.0295805
PSMB9	0.821705	0.696166	0.969883	0.0202616
PLEK	0.837547	0.739057	0.949163	0.00547985
VAMP8	0.851957	0.75656	0.959382	0.00818507
UCP2	0.805187	0.687576	0.942915	0.00715455
TRIM22	0.768559	0.644164	0.916975	0.00347658
GIMAP8	0.769109	0.632212	0.935649	0.00866303
HLA-B	0.865151	0.750944	0.996727	0.0449262
FCN1	0.744141	0.616195	0.898653	0.00214013
SAMHD1	0.805334	0.66234	0.979198	0.0299514
TBXAS1	0.825548	0.688112	0.990435	0.0390734
SPI1	0.863427	0.760059	0.980853	0.0240007
HLA-DQA1	0.887593	0.796685	0.988875	0.0305495
LYZ	0.850294	0.772011	0.936515	0.000998393
IRF1	0.726959	0.595805	0.886985	0.00168149
ARHGDIB	0.79987	0.683309	0.936315	0.00545556
SERPINA1	0.863845	0.751164	0.993429	0.0401297
HLA-F	0.792597	0.67298	0.933474	0.00535741
LPXN	0.80464	0.654545	0.989154	0.0390664
FUCA1	0.791862	0.662333	0.946723	0.0104459
TNFSF10	0.855853	0.746761	0.980881	0.0252576
CXCL16	0.835012	0.702767	0.992142	0.040399
RAC2	0.870814	0.76453	0.991875	0.0372687
SLAMF7	0.756634	0.61525	0.930508	0.00823161
GNA15	0.837189	0.716481	0.978234	0.025287
VAMP5	0.788257	0.67053	0.926654	0.00393947
APOL3	0.788537	0.680534	0.91368	0.00157156
LGALS2	0.737237	0.604611	0.898954	0.00258937
CMKLR1	0.854286	0.740822	0.985127	0.030307
APOL6	0.715727	0.589298	0.869281	0.000744628
B2M	0.840374	0.707872	0.997678	0.0469757
PSTPIP1	0.734378	0.593326	0.908962	0.00455208
HLA-C	0.838535	0.716186	0.981785	0.0286393
APBB1IP	0.87703	0.769886	0.999085	0.0484118
IGJ	0.870372	0.787628	0.961809	0.00645057
IFIT3	0.82955	0.697802	0.986173	0.0341958
HLA-DRB1	0.904194	0.822736	0.993718	0.036546
MNDA	0.853975	0.731456	0.997016	0.0457403
IFI35	0.665314	0.54073	0.818601	0.000117124
APOL1	0.786525	0.691399	0.894738	0.000261153
ABI3	0.814054	0.671197	0.987317	0.0366529
ALOX5AP	0.855258	0.753101	0.971272	0.0159922
FGL2	0.772867	0.675386	0.884418	0.000180013
PYCARD	0.72945	0.617001	0.862393	0.000221537
TLR4	0.797068	0.667375	0.951966	0.0123058
RARRES3	0.786536	0.695135	0.889956	0.000139153
RENBP	0.840152	0.725571	0.972828	0.0199016
IL32	0.857732	0.750103	0.980805	0.0248784
PLA2G2D	0.731464	0.584093	0.916016	0.00644679
TMEM37	0.786345	0.662362	0.933535	0.0060402
HLA-DQB2	0.811261	0.701976	0.93756	0.00460666
SQRDL	0.724292	0.609162	0.861183	0.000260183
IL18	0.849178	0.723321	0.996934	0.0457723
FBP1	0.806553	0.684015	0.951043	0.0105583
IFIT2	0.801607	0.666384	0.96427	0.0189786
S100A9	0.893893	0.815571	0.979737	0.0165068
SECTM1	0.724016	0.609808	0.859613	0.000226848
CTSH	0.744888	0.6362	0.872143	0.000252243
SERPING1	0.819419	0.734638	0.913985	0.000351564
CTSZ	0.830852	0.716089	0.964006	0.0145534
C1S	0.80128	0.715943	0.89679	0.000115293
HLA-DQA2	0.877136	0.781534	0.984431	0.0259837
MX1	0.857368	0.738334	0.995592	0.0436029
C1R	0.813784	0.714093	0.927393	0.00199835
TNFAIP2	0.820786	0.70712	0.952723	0.00941046
S100A8	0.855121	0.754009	0.969791	0.01478
CCL18	0.884658	0.791536	0.988737	0.0308061
MARCO	0.900178	0.814749	0.994565	0.0387251
CFD	0.911037	0.840965	0.986947	0.0225059
ALDH1A1	0.746267	0.662502	0.840623	1.45037e-06
CA9	1.15032	1.0451	1.26615	0.0042212
CNN1	0.932614	0.875044	0.993971	0.0318746
MYH11	0.940706	0.890737	0.993477	0.028167
